# Supplementary material for: A 3D-Printed Micro-Solid-Phase Extraction Device with Hypercrosslinked Polystyrene Sorbents for Highly Reproducible Aromatic Acid Analysis in Blood Serum
Source: Int J Mol Sci. 2026 Jul 20;27(14):6443. doi: 10.3390/ijms27146443 (PMC13410271; doi:10.3390/ijms27146443)
Supplement: Supplementary file 1 [file ijms-27-06443-s001.zip]

Archive with 4 entries (3 files):
- ijms-4426953-supplementary/
- ijms-4426953-supplementary/Suppl. Section S1 and Fig. S1-S3.pdf
- ijms-4426953-supplementary/Suppl. Table S1 and Fig. S4-S5.pdf
- ijms-4426953-supplementary/Suppl. Table S2.xlsx
