# Supplementary material for: A 3D-Printed Micro-Solid-Phase Extraction Device with Hypercrosslinked Polystyrene Sorbents for Highly Reproducible Aromatic Acid Analysis in Blood Serum
Source: Int J Mol Sci. 2026 Jul 20;27(14):6443. doi: 10.3390/ijms27146443 (PMC13410271; doi:10.3390/ijms27146443)
Supplement: Supplementary file 1 [file ijms-27-06443-s001.zip › ijms-4426953-supplementary/Suppl. Table S2.xlsx]

## Sheet: Лист1
Supplementary Table S2. Data on phenyl-containing acids extraction from undiluted and diluted serum samples using the in-house microextraction by packed sorbent (MEPS)-like device with hyper-crosslinked polystyrene (HCLPS) sorbents No. 1 and 2.
				Relative Signals									Normalized revovery
Sorbent	Conditions	Cycles	Experiments	BA	PhPA	PhLA	p-HBA	p-HPhAA	p-HPhPA	HVA	p-HPhLA		BA	PhPA	PhLA	p-HBA	p-HPhAA	p-HPhPA	HVA	p-HPhLA			BA	PhPA	PhLA	p-HBA	p-HPhAA	p-HPhPA	HVA	p-HPhLA
Mean Organic				1.12006	1.03407	1.43964	2.63108	1.09085	3.24009	0.849355	2.7668
HCLPS No.1 (40 mkm)	Mean Blank serum			0.0481265	0	0	0	0.0265212	0.0144404	0	0.0445339
	Undiluted serum	15	1	1.23992	0.562978	0.331549	1.37276	0.614648	1.98813	0.482455	0.989618		106.404	54.4428	23.0299	52.1746	53.9143	60.9146	56.8025	34.158		MNR, %	105.348	57.3982	22.0895	54.471	52.6855	66.0086	61.1167	29.7571
			2	1.23236	0.581006	0.288841	1.44357	0.579235	2.19658	0.542477	0.737487		105.729	56.1862	20.0634	54.8661	50.668	67.3482	63.8693	25.0452		RSD, %	1.22363	6.46845	7.95031	3.90406	3.34256	6.92907	6.19043	15.3386
			3	1.212	0.636631	0.33364	1.4832	0.609848	2.27483	0.532362	0.87646		103.912	61.5655	23.1752	56.3724	53.4743	69.763	62.6784	30.0681		±	3.20224	9.22303	4.3626	5.28272	4.37468	11.3619	9.39845	11.3384
	Diluted serum	15	1	1.06957	0.617642	0.494712	1.3182	0.492224	1.60717	0.478697	0.616571		91.1956	59.7291	34.3635	50.1009	42.6915	49.1568	56.36	20.675		MNR, %	91.4162	86.6854	41.7558	59.2691	50.838	65.6474	68.2723	24.4702
			2	1.06794	1.05261	0.66942	1.71143	0.630394	2.43825	0.640398	0.784236		91.0495	101.793	46.499	65.0466	55.3578	74.8068	75.3982	26.7349		RSD, %	0.56204	26.9961	15.5356	13.5469	13.9052	21.799	15.2074	13.515
			3	1.07862	1.01892	0.639274	1.64863	0.62065	2.37901	0.620527	0.763918		92.0035	98.5344	44.405	62.6599	54.4645	72.9785	73.0586	26.0006		±	1.27634	58.1329	16.1146	19.9454	17.5607	35.5492	25.7913	8.21537
HCLPS No.2 (60 mkm)	Mean Blank serum			0.0645991	0.0034693	0.0139364	0.0100634	0.00717667	0.0288614	0	0.0455768
	Undiluted serum	15	1	1.06913	0.680511	0.260578	1.81878	0.593463	2.49937	0.574015	0.42343		89.6855	65.4734	17.1321	68.7441	53.7456	76.248	67.5824	13.6567		MNR, %	89.0516	64.5516	19.3984	60.0532	51.0202	65.0031	62.6521	18.4569
			2	1.04169	0.656778	0.283445	1.4498	0.540191	1.93408	0.501036	0.534722		87.2356	63.1783	18.7205	54.7204	48.8621	58.8012	58.9902	17.6791		RSD, %	1.79266	1.87807	13.7669	12.6405	4.8818	15.0079	7.0777	28.3507
			3	1.07527	0.675648	0.33559	1.50176	0.557545	1.97162	0.521365	0.710575		90.2337	65.0031	22.3426	56.6951	50.453	59.96	61.3836	24.0349		±	3.96565	3.01158	6.63405	18.8571	6.18725	24.2343	11.0155	12.9986
	Diluted serum	15	1	1.06536	0.782738	0.39487	1.60911	0.574549	2.16634	0.553686	0.666345		89.3486	75.3592	26.4602	60.7754	52.0118	65.9696	65.189	22.4363		MNR, %	89.3165	78.604	27.7298	69.2094	60.0375	76.9849	74.5493	23.8082
			2	1.0677	0.813101	0.34914	2.02183	0.711813	2.8824	0.691561	0.661303		89.5572	78.2955	23.2837	76.4618	64.5949	88.0697	81.4219	22.2541		RSD, %	0.289224	4.3376	18.7466	11.4286	11.6124	14.3538	11.2644	10.6504
			3	1.06194	0.853035	0.49543	1.86211	0.699932	2.52099	0.654319	0.785262		89.0436	82.1573	33.4453	70.391	63.5057	76.9153	77.0372	26.7343		±	0.641715	8.46972	12.9135	19.6487	17.3188	27.4504	20.8606	6.29898
		10	1	1.06516	0.899321	0.41704	1.58586	0.545969	2.18825	0.552841	0.638934		89.3311	86.6334	28.0002	59.8914	49.3918	66.6458	65.0895	21.4456		MNR, %	89.6341	75.7508	25.2588	59.6406	51.5404	66.5895	65.4258	21.1662
			2	1.05623	0.711258	0.290788	1.46375	0.532008	2.10667	0.52493	0.542615		88.5334	68.4468	19.2306	55.2506	48.112	64.1282	61.8034	17.9643		RSD, %	1.42739	12.6823	20.6967	7.15966	9.45286	3.65486	5.81088	14.5123
			3	1.08428	0.749782	0.424892	1.68816	0.630244	2.26435	0.589322	0.712062		91.0379	72.1722	28.5456	63.7797	57.1174	68.9947	69.3847	24.0886		±	3.17828	23.8649	12.9864	10.6074	12.1028	6.04578	9.44425	7.63051
		7	1	1.08047	0.834659	0.447791	1.7075	0.627185	2.31385	0.590731	0.709751		90.6979	80.3803	30.1363	64.5148	56.837	70.5225	69.5505	24.0051		MNR, %	90.6647	77.459	31.4951	66.3727	59.5628	70.7336	71.5686	25.763
			2	1.08202	0.731353	0.490945	1.90498	0.72369	2.36892	0.655718	0.840609		90.8363	70.3901	33.1338	72.0203	65.6836	72.2218	77.2019	28.7347		RSD, %	0.209971	7.94293	4.82047	7.51133	8.9172	1.97176	6.90739	10.0449
			3	1.07781	0.847341	0.463326	1.65667	0.619886	2.27932	0.577165	0.724808		90.4599	81.6067	31.2153	62.5829	56.1679	69.4565	67.9534	24.5493		±	0.472904	15.2837	3.77145	12.3846	13.1941	3.46463	12.2804	6.42865
		4	1	1.14814	0.665868	0.433823	1.87873	0.702627	2.40895	0.64569	0.83678		96.7391	64.0573	29.166	71.0229	63.7528	73.4574	76.0212	28.5963		MNR, %	93.3633	70.9721	27.0877	65.2293	57.3233	71.5119	69.9925	23.9726
			2	1.09031	0.734005	0.411551	1.88458	0.676627	2.59137	0.643027	0.723097		91.5762	70.6465	27.6189	71.2449	61.3693	79.0876	75.7077	24.4875		RSD, %	3.13313	9.98036	8.8184	15.6794	15.9621	12.184	14.5326	20.4462
			3	1.09253	0.812244	0.366333	1.41559	0.518218	2.03741	0.494738	0.566676		91.7747	78.2126	24.478	53.4203	46.8478	61.9905	58.2486	18.834		±	7.2666	17.5958	5.93386	25.4067	22.7299	21.6443	25.2679	12.1759
